# Supplementary material for: Age-specific vaginal microecological dysbiosis associated with HPV infection: a large-scale cross-sectional study with targeted functional sequencing validation
Source: Front Cell Infect Microbiol. 2026 Jan 21;15:1722367. doi: 10.3389/fcimb.2025.1722367 (PMC12868268; doi:10.3389/fcimb.2025.1722367)
Supplement: Supplementary file 2 [file Table1.xlsx]

## Sheet: S1
Supplementary Table S1:The quantification standard of microbial density and diversity
Evaluation index	Level
microbial densitya	microbial count per field (n)
+	1-9
++	10-99
+++	>100
++++	microbial clump together
microbial diversityb	microbial species per field (n)
+	1-3
++	4-6
+++	7-9
++++	>10
Note: a, The quantification standard for the density of the microbiome was the average number of microbe per field of microscope. b: The quantification criterion for the diversity of the microbiota was the species of microbe identified per oil lens field.

## Sheet: S2
Supplementary Table S2: The classification of the microbiome under a microscope by Gram staining
Microbial morphotypes	Microbial match
Gram-positive bacilli	Lactobacillus
Gram stain negative small bacillus and coccus	Gardnerella,Prevotella
Gram-negative vibrio	Mobiluncus
Gram-positive cocci or streptococcus	Staphylococcus aureus, Streptococcus agalactiae, Enterococcus, Staphylococcus epidermidis
Gram-negative bacillus	Escherichia coli, Klebsiella pneumoniae, Atopobium
Gram-negative diplococcus	Neisseria gonorrhoeae
Spores or hyphae	Candida albicans

## Sheet: S3
Supplementary Table S3: 16s raw reads information.
Sample	Barcode	SeqNum	BaseNum	MeanLen	MinLen	MaxLen
S101	ATCGTT	61020	26224393	429.77	350	473
S106	CTATAC	129869	55372411	426.37	350	476
S107	GTCCCA	98849	40586382	410.59	359	469
S11	GGTGTG	109741	47107727	429.26	212	442
S112	TGTGTT	57077	24528006	429.74	351	474
S22	ATCGCA	90004	38475412	427.49	208	441
S3	GCGAGG	118220	50672910	428.63	215	444
S37	GCCGCT	58228	25011965	429.55	350	475
S38	GAAACC	49956	21458544	429.55	352	475
S41	TATCGA	55111	23674822	429.58	353	475
S42	CGCATA	59909	25730930	429.5	350	475
S47	ATCGTT	57463	24482526	426.06	360	471
S5	CGGATG	103009	44236926	429.45	248	441
S74	CGGATG	57247	24598919	429.7	351	474
S80	CCTTCT	65592	28178202	429.6	350	473
S94	GCGGTA	67432	28055171	416.05	350	473
S96	CGCATA	64180	27345885	426.08	355	473
S85	AGGCGG	57325	24636471	429.77	382	473
S83	ACTGCG	53114	22826365	429.76	366	473
S97	CTTGTA	55623	23524128	422.92	352	470
S33	CTGACG	52969	22749242	429.48	353	475
S60	TGGACG	54100	23231404	429.42	350	473
S100	GTCGGA	52904	22707901	429.23	359	471
S103	AAGCTC	74111	31849708	429.76	361	472
S104	TTCCAT	51178	21988615	429.65	350	473
S109	TTACGA	65118	27981876	429.71	353	471
S110	TGTTAT	74135	30739477	414.64	350	476
S111	GCCAAT	60564	26025834	429.72	354	473
S113	TAGGAC	57269	24490738	427.64	350	474
S17	CCTTCT	95889	40430828	421.64	248	441
S20	TATCTG	89538	37269024	416.24	248	444
S21	GTATCT	49435	20957915	423.95	220	439
S23	TTACGA	116207	49885036	429.28	220	443
S27	TGGACG	92953	38979672	419.35	201	443
S32	TCTATT	62543	26376869	421.74	350	476
S36	GAGGTT	70536	29093264	412.46	353	474
S75	GTGAAA	83843	34872509	415.93	368	472
S81	TTGTAG	80082	33063314	412.87	351	476
S89	CGCCAT	72068	30966873	429.69	350	473
S90	GAGGTT	63807	27422495	429.77	367	474
S91	GCCGCT	77994	32658263	418.73	364	471
S93	CACGAT	59618	25621347	429.76	356	473
S95	TATCGA	81884	34221801	417.93	350	477
S98	GTTTCG	51269	22034158	429.78	350	473
S108	ATCGCA	101036	42134470	417.02	357	465
S115	CGATGT	77231	32433166	419.95	352	473
S19	GTTGTT	66144	27434740	414.77	249	437
S24	TGTTAT	94344	40507746	429.36	200	444
S34	ATTGTG	87785	36623337	417.19	350	474
S44	GTTTCG	73756	30243110	410.04	363	471
S50	TTCCAT	83968	34871550	415.3	364	472
S52	CTATAC	72166	30176612	418.16	352	470
S55	TTACGA	65886	27933326	423.96	350	472
S56	TGTTAT	77226	32560688	421.63	352	476
S57	GCCATC	75367	32361447	429.38	350	476
S59	TAGGAC	59803	25687150	429.53	351	473
S64	ATGTCA	80220	33385614	416.18	360	466
S68	AGAGAC	61134	26273722	429.77	352	474
S71	GCGAGG	38381	15775338	411.02	350	477
S73	ATCACG	47672	20484671	429.7	353	474
S76	ATCTTG	59716	25662845	429.75	351	475
S79	CGTGGT	64368	27258418	423.48	350	474
S84	GTATCT	61146	25527236	417.48	350	472
S88	ATTGTG	67442	28447536	421.81	350	473
S9	TATGCA	91168	39048494	428.31	219	437
S92	GAAACC	95773	39948186	417.11	350	475
S102	AATATC	69448	29844298	429.74	350	474
S105	TCTAGG	58818	25265428	429.55	353	477
S14	ATCTTG	108347	46440934	428.63	215	438
S2	AGGCGG	88062	37673535	427.81	200	442
S28	CGATGT	78511	24147458	307.57	200	447
S30	GTATCT	53514	22924348	428.38	351	473
S31	AGGCGG	51083	21937782	429.45	371	476
S45	CTCCTG	87266	35880258	411.16	351	472
S46	GTCGGA	79192	33116057	418.17	350	477
S48	AATATC	100470	42862904	426.62	350	474
S6	ATCACG	70200	29185795	415.75	250	440
S61	CGATGT	76473	32140540	420.29	350	477
S62	TCCTGT	97576	41461939	424.92	350	476
S63	GAAGGC	70355	29220755	415.33	352	471
S7	AAGGTA	127696	54717744	428.5	204	444
S70	GTAACA	70134	30114528	429.39	351	473
S72	AAGGTA	63156	27136915	429.68	351	476
S78	GTTGTT	80555	33608181	417.21	367	471
S82	AACTAT	59854	25720379	429.72	352	474
S86	TCTATT	63733	27388354	429.74	351	476
S4	GTGAAA	98762	42371712	429.03	249	438
S8	GTAACA	114800	49202070	428.59	249	440

## Sheet: S4
Supplementary Table S4: 16s sample NSTI (Nearest Sequenced Taxon Index) scores.
#Sample	Metric	Value
S36	Weighted NSTI	0.0033269
S83	Weighted NSTI	0.00498869
S82	Weighted NSTI	0.00499313
S57	Weighted NSTI	0.00500343
S90	Weighted NSTI	0.00500368
S111	Weighted NSTI	0.00503402
S85	Weighted NSTI	0.00504176
S101	Weighted NSTI	0.00507775
S74	Weighted NSTI	0.00508639
S76	Weighted NSTI	0.00509933
S104	Weighted NSTI	0.0051225
S73	Weighted NSTI	0.00513752
S112	Weighted NSTI	0.00516616
S86	Weighted NSTI	0.00553047
S113	Weighted NSTI	0.0056322
S22	Weighted NSTI	0.00579582
S72	Weighted NSTI	0.00601714
S96	Weighted NSTI	0.00603538
S79	Weighted NSTI	0.00655836
S115	Weighted NSTI	0.00679117
S41	Weighted NSTI	0.00688391
S38	Weighted NSTI	0.00700305
S70	Weighted NSTI	0.00715856
S31	Weighted NSTI	0.00716852
S9	Weighted NSTI	0.00755107
S30	Weighted NSTI	0.0076233
S5	Weighted NSTI	0.00777244
S37	Weighted NSTI	0.00782281
S23	Weighted NSTI	0.00800955
S11	Weighted NSTI	0.00807101
S81	Weighted NSTI	0.00812743
S7	Weighted NSTI	0.00833657
S33	Weighted NSTI	0.00839302
S110	Weighted NSTI	0.00865003
S93	Weighted NSTI	0.00874512
S106	Weighted NSTI	0.00885591
S47	Weighted NSTI	0.00927245
S98	Weighted NSTI	0.0098293
S97	Weighted NSTI	0.0100963
S55	Weighted NSTI	0.0103995
S103	Weighted NSTI	0.0108458
S8	Weighted NSTI	0.0110797
S52	Weighted NSTI	0.0114603
S94	Weighted NSTI	0.0116634
S3	Weighted NSTI	0.0125096
S42	Weighted NSTI	0.0132463
S32	Weighted NSTI	0.0132747
S34	Weighted NSTI	0.0134298
S80	Weighted NSTI	0.0135319
S100	Weighted NSTI	0.01361
S105	Weighted NSTI	0.0137195
S109	Weighted NSTI	0.0140329
S68	Weighted NSTI	0.0140777
S89	Weighted NSTI	0.0142933
S102	Weighted NSTI	0.0145018
S60	Weighted NSTI	0.0153351
S59	Weighted NSTI	0.0161695
S24	Weighted NSTI	0.0165365
S95	Weighted NSTI	0.0169564
S4	Weighted NSTI	0.0169586
S14	Weighted NSTI	0.0171902
S88	Weighted NSTI	0.017384
S92	Weighted NSTI	0.0176845
S2	Weighted NSTI	0.0179701
S28	Weighted NSTI	0.01936
S84	Weighted NSTI	0.0202567
S17	Weighted NSTI	0.0208937
S62	Weighted NSTI	0.0229367
S48	Weighted NSTI	0.0288714
S64	Weighted NSTI	0.0363586
S27	Weighted NSTI	0.0374229
S61	Weighted NSTI	0.038079
S63	Weighted NSTI	0.0396949
S20	Weighted NSTI	0.0403281
S71	Weighted NSTI	0.0462822
S56	Weighted NSTI	0.0506423
S46	Weighted NSTI	0.0536404
S108	Weighted NSTI	0.0554212
S44	Weighted NSTI	0.0584332
S21	Weighted NSTI	0.0593381
S78	Weighted NSTI	0.0639008
S6	Weighted NSTI	0.0740579
S50	Weighted NSTI	0.0743073
S19	Weighted NSTI	0.074951
S91	Weighted NSTI	0.0898105
S75	Weighted NSTI	0.104344
S107	Weighted NSTI	0.114531
S45	Weighted NSTI	0.116542

## Sheet: S5
Supplementary Table S5: Samples accession numbers
accession	message	sample_name	bioproject_accession	organism	collection_date	env_broad_scale	env_local_scale	env_medium	geo_loc_name	host	lat_lon	host_disease	host_subject_id	description
SAMN53807656	Successfully loaded	S3	PRJNA1377879	vaginal metagenome	2019-09-02	human-associated habitat [ENVO:00009003]	vaginal fornix [ENVO:00009984]	human vaginal secretion [ENVO:02000047]	China: Fujian Province	Homo sapiens	26.07888916 N 119.30016480 E	HPV_Positive	Patient_3	18_34yr
SAMN53807657	Successfully loaded	S5	PRJNA1377879	vaginal metagenome	2020-05-20	human-associated habitat [ENVO:00009003]	vaginal fornix [ENVO:00009984]	human vaginal secretion [ENVO:02000047]	China: Fujian Province	Homo sapiens	26.07888916 N 119.30016480 E	HPV_Negative	Patient_5	18_34yr
SAMN53807658	Successfully loaded	S11	PRJNA1377879	vaginal metagenome	2019-01-31	human-associated habitat [ENVO:00009003]	vaginal fornix [ENVO:00009984]	human vaginal secretion [ENVO:02000047]	China: Fujian Province	Homo sapiens	26.07888916 N 119.30016480 E	HPV_Positive	Patient_11	18_34yr
SAMN53807659	Successfully loaded	S22	PRJNA1377879	vaginal metagenome	2019-09-25	human-associated habitat [ENVO:00009003]	vaginal fornix [ENVO:00009984]	human vaginal secretion [ENVO:02000047]	China: Fujian Province	Homo sapiens	26.07888916 N 119.30016480 E	HPV_Negative	Patient_22	18_34yr
SAMN53807660	Successfully loaded	S33	PRJNA1377879	vaginal metagenome	2020-04-29	human-associated habitat [ENVO:00009003]	vaginal fornix [ENVO:00009984]	human vaginal secretion [ENVO:02000047]	China: Fujian Province	Homo sapiens	26.07888916 N 119.30016480 E	HPV_Positive	Patient_33	18_34yr
SAMN53807661	Successfully loaded	S37	PRJNA1377879	vaginal metagenome	2020-04-29	human-associated habitat [ENVO:00009003]	vaginal fornix [ENVO:00009984]	human vaginal secretion [ENVO:02000047]	China: Fujian Province	Homo sapiens	26.07888916 N 119.30016480 E	HPV_Positive	Patient_37	18_34yr
SAMN53807662	Successfully loaded	S38	PRJNA1377879	vaginal metagenome	2020-04-29	human-associated habitat [ENVO:00009003]	vaginal fornix [ENVO:00009984]	human vaginal secretion [ENVO:02000047]	China: Fujian Province	Homo sapiens	26.07888916 N 119.30016480 E	HPV_Positive	Patient_38	18_34yr
SAMN53807663	Successfully loaded	S41	PRJNA1377879	vaginal metagenome	2020-04-30	human-associated habitat [ENVO:00009003]	vaginal fornix [ENVO:00009984]	human vaginal secretion [ENVO:02000047]	China: Fujian Province	Homo sapiens	26.07888916 N 119.30016480 E	HPV_Positive	Patient_41	18_34yr
SAMN53807664	Successfully loaded	S42	PRJNA1377879	vaginal metagenome	2020-04-30	human-associated habitat [ENVO:00009003]	vaginal fornix [ENVO:00009984]	human vaginal secretion [ENVO:02000047]	China: Fujian Province	Homo sapiens	26.07888916 N 119.30016480 E	HPV_Positive	Patient_42	18_34yr
SAMN53807665	Successfully loaded	S47	PRJNA1377879	vaginal metagenome	2020-05-11	human-associated habitat [ENVO:00009003]	vaginal fornix [ENVO:00009984]	human vaginal secretion [ENVO:02000047]	China: Fujian Province	Homo sapiens	26.07888916 N 119.30016480 E	HPV_Positive	Patient_47	18_34yr
SAMN53807666	Successfully loaded	S60	PRJNA1377879	vaginal metagenome	2020-05-20	human-associated habitat [ENVO:00009003]	vaginal fornix [ENVO:00009984]	human vaginal secretion [ENVO:02000047]	China: Fujian Province	Homo sapiens	26.07888916 N 119.30016480 E	HPV_Positive	Patient_60	18_34yr
SAMN53807667	Successfully loaded	S74	PRJNA1377879	vaginal metagenome	2020-05-27	human-associated habitat [ENVO:00009003]	vaginal fornix [ENVO:00009984]	human vaginal secretion [ENVO:02000047]	China: Fujian Province	Homo sapiens	26.07888916 N 119.30016480 E	HPV_Positive	Patient_74	18_34yr
SAMN53807668	Successfully loaded	S80	PRJNA1377879	vaginal metagenome	2020-06-10	human-associated habitat [ENVO:00009003]	vaginal fornix [ENVO:00009984]	human vaginal secretion [ENVO:02000047]	China: Fujian Province	Homo sapiens	26.07888916 N 119.30016480 E	HPV_Positive	Patient_80	18_34yr
SAMN53807669	Successfully loaded	S94	PRJNA1377879	vaginal metagenome	2020-07-20	human-associated habitat [ENVO:00009003]	vaginal fornix [ENVO:00009984]	human vaginal secretion [ENVO:02000047]	China: Fujian Province	Homo sapiens	26.07888916 N 119.30016480 E	HPV_Negative	Patient_94	18_34yr
SAMN53807670	Successfully loaded	S97	PRJNA1377879	vaginal metagenome	2020-07-20	human-associated habitat [ENVO:00009003]	vaginal fornix [ENVO:00009984]	human vaginal secretion [ENVO:02000047]	China: Fujian Province	Homo sapiens	26.07888916 N 119.30016480 E	HPV_Negative	Patient_97	18_34yr
SAMN53807671	Successfully loaded	S101	PRJNA1377879	vaginal metagenome	2020-07-21	human-associated habitat [ENVO:00009003]	vaginal fornix [ENVO:00009984]	human vaginal secretion [ENVO:02000047]	China: Fujian Province	Homo sapiens	26.07888916 N 119.30016480 E	HPV_Negative	Patient_101	18_34yr
SAMN53807672	Successfully loaded	S106	PRJNA1377879	vaginal metagenome	2020-07-23	human-associated habitat [ENVO:00009003]	vaginal fornix [ENVO:00009984]	human vaginal secretion [ENVO:02000047]	China: Fujian Province	Homo sapiens	26.07888916 N 119.30016480 E	HPV_Negative	Patient_106	18_34yr
SAMN53807673	Successfully loaded	S107	PRJNA1377879	vaginal metagenome	2020-07-23	human-associated habitat [ENVO:00009003]	vaginal fornix [ENVO:00009984]	human vaginal secretion [ENVO:02000047]	China: Fujian Province	Homo sapiens	26.07888916 N 119.30016480 E	HPV_Negative	Patient_107	18_34yr
SAMN53807674	Successfully loaded	S112	PRJNA1377879	vaginal metagenome	2020-07-24	human-associated habitat [ENVO:00009003]	vaginal fornix [ENVO:00009984]	human vaginal secretion [ENVO:02000047]	China: Fujian Province	Homo sapiens	26.07888916 N 119.30016480 E	HPV_Negative	Patient_112	18_34yr
SAMN53807675	Successfully loaded	S96	PRJNA1377879	vaginal metagenome	2020-07-20	human-associated habitat [ENVO:00009003]	vaginal fornix [ENVO:00009984]	human vaginal secretion [ENVO:02000047]	China: Fujian Province	Homo sapiens	26.07888916 N 119.30016480 E	HPV_Negative	Patient_96	18_34yr
SAMN53807676	Successfully loaded	S85	PRJNA1377879	vaginal metagenome	2020-06-02	human-associated habitat [ENVO:00009003]	vaginal fornix [ENVO:00009984]	human vaginal secretion [ENVO:02000047]	China: Fujian Province	Homo sapiens	26.07888916 N 119.30016480 E	HPV_Negative	Patient_85	18_34yr
SAMN53807677	Successfully loaded	S83	PRJNA1377879	vaginal metagenome	2020-06-19	human-associated habitat [ENVO:00009003]	vaginal fornix [ENVO:00009984]	human vaginal secretion [ENVO:02000047]	China: Fujian Province	Homo sapiens	26.07888916 N 119.30016480 E	HPV_Negative	Patient_83	18_34yr
SAMN53807678	Successfully loaded	S17	PRJNA1377879	vaginal metagenome	2019-10-12	human-associated habitat [ENVO:00009003]	vaginal fornix [ENVO:00009984]	human vaginal secretion [ENVO:02000047]	China: Fujian Province	Homo sapiens	26.07888916 N 119.30016480 E	HPV_Positive	Patient_17	35_44yr
SAMN53807679	Successfully loaded	S20	PRJNA1377879	vaginal metagenome	2019-10-15	human-associated habitat [ENVO:00009003]	vaginal fornix [ENVO:00009984]	human vaginal secretion [ENVO:02000047]	China: Fujian Province	Homo sapiens	26.07888916 N 119.30016480 E	HPV_Positive	Patient_20	35_44yr
SAMN53807680	Successfully loaded	S21	PRJNA1377879	vaginal metagenome	2019-12-09	human-associated habitat [ENVO:00009003]	vaginal fornix [ENVO:00009984]	human vaginal secretion [ENVO:02000047]	China: Fujian Province	Homo sapiens	26.07888916 N 119.30016480 E	HPV_Positive	Patient_21	35_44yr
SAMN53807681	Successfully loaded	S23	PRJNA1377879	vaginal metagenome	2019-07-28	human-associated habitat [ENVO:00009003]	vaginal fornix [ENVO:00009984]	human vaginal secretion [ENVO:02000047]	China: Fujian Province	Homo sapiens	26.07888916 N 119.30016480 E	HPV_Negative	Patient_23	35_44yr
SAMN53807682	Successfully loaded	S27	PRJNA1377879	vaginal metagenome	2019-11-15	human-associated habitat [ENVO:00009003]	vaginal fornix [ENVO:00009984]	human vaginal secretion [ENVO:02000047]	China: Fujian Province	Homo sapiens	26.07888916 N 119.30016480 E	HPV_Positive	Patient_27	35_44yr
SAMN53807683	Successfully loaded	S32	PRJNA1377879	vaginal metagenome	2020-04-27	human-associated habitat [ENVO:00009003]	vaginal fornix [ENVO:00009984]	human vaginal secretion [ENVO:02000047]	China: Fujian Province	Homo sapiens	26.07888916 N 119.30016480 E	HPV_Positive	Patient_32	35_44yr
SAMN53807684	Successfully loaded	S36	PRJNA1377879	vaginal metagenome	2020-04-29	human-associated habitat [ENVO:00009003]	vaginal fornix [ENVO:00009984]	human vaginal secretion [ENVO:02000047]	China: Fujian Province	Homo sapiens	26.07888916 N 119.30016480 E	HPV_Positive	Patient_36	35_44yr
SAMN53807685	Successfully loaded	S75	PRJNA1377879	vaginal metagenome	2020-05-27	human-associated habitat [ENVO:00009003]	vaginal fornix [ENVO:00009984]	human vaginal secretion [ENVO:02000047]	China: Fujian Province	Homo sapiens	26.07888916 N 119.30016480 E	HPV_Positive	Patient_75	35_44yr
SAMN53807686	Successfully loaded	S81	PRJNA1377879	vaginal metagenome	2020-06-10	human-associated habitat [ENVO:00009003]	vaginal fornix [ENVO:00009984]	human vaginal secretion [ENVO:02000047]	China: Fujian Province	Homo sapiens	26.07888916 N 119.30016480 E	HPV_Positive	Patient_81	35_44yr
SAMN53807687	Successfully loaded	S89	PRJNA1377879	vaginal metagenome	2020-06-15	human-associated habitat [ENVO:00009003]	vaginal fornix [ENVO:00009984]	human vaginal secretion [ENVO:02000047]	China: Fujian Province	Homo sapiens	26.07888916 N 119.30016480 E	HPV_Negative	Patient_89	35_44yr
SAMN53807688	Successfully loaded	S90	PRJNA1377879	vaginal metagenome	2020-06-18	human-associated habitat [ENVO:00009003]	vaginal fornix [ENVO:00009984]	human vaginal secretion [ENVO:02000047]	China: Fujian Province	Homo sapiens	26.07888916 N 119.30016480 E	HPV_Negative	Patient_90	35_44yr
SAMN53807689	Successfully loaded	S91	PRJNA1377879	vaginal metagenome	2020-06-22	human-associated habitat [ENVO:00009003]	vaginal fornix [ENVO:00009984]	human vaginal secretion [ENVO:02000047]	China: Fujian Province	Homo sapiens	26.07888916 N 119.30016480 E	HPV_Positive	Patient_91	35_44yr
SAMN53807690	Successfully loaded	S93	PRJNA1377879	vaginal metagenome	2020-07-16	human-associated habitat [ENVO:00009003]	vaginal fornix [ENVO:00009984]	human vaginal secretion [ENVO:02000047]	China: Fujian Province	Homo sapiens	26.07888916 N 119.30016480 E	HPV_Negative	Patient_93	35_44yr
SAMN53807691	Successfully loaded	S95	PRJNA1377879	vaginal metagenome	2020-07-20	human-associated habitat [ENVO:00009003]	vaginal fornix [ENVO:00009984]	human vaginal secretion [ENVO:02000047]	China: Fujian Province	Homo sapiens	26.07888916 N 119.30016480 E	HPV_Positive	Patient_95	35_44yr
SAMN53807692	Successfully loaded	S98	PRJNA1377879	vaginal metagenome	2020-07-20	human-associated habitat [ENVO:00009003]	vaginal fornix [ENVO:00009984]	human vaginal secretion [ENVO:02000047]	China: Fujian Province	Homo sapiens	26.07888916 N 119.30016480 E	HPV_Negative	Patient_98	35_44yr
SAMN53807693	Successfully loaded	S100	PRJNA1377879	vaginal metagenome	2020-07-21	human-associated habitat [ENVO:00009003]	vaginal fornix [ENVO:00009984]	human vaginal secretion [ENVO:02000047]	China: Fujian Province	Homo sapiens	26.07888916 N 119.30016480 E	HPV_Negative	Patient_100	35_44yr
SAMN53807694	Successfully loaded	S103	PRJNA1377879	vaginal metagenome	2020-07-21	human-associated habitat [ENVO:00009003]	vaginal fornix [ENVO:00009984]	human vaginal secretion [ENVO:02000047]	China: Fujian Province	Homo sapiens	26.07888916 N 119.30016480 E	HPV_Negative	Patient_103	35_44yr
SAMN53807695	Successfully loaded	S104	PRJNA1377879	vaginal metagenome	2020-07-23	human-associated habitat [ENVO:00009003]	vaginal fornix [ENVO:00009984]	human vaginal secretion [ENVO:02000047]	China: Fujian Province	Homo sapiens	26.07888916 N 119.30016480 E	HPV_Negative	Patient_104	35_44yr
SAMN53807696	Successfully loaded	S109	PRJNA1377879	vaginal metagenome	2020-07-23	human-associated habitat [ENVO:00009003]	vaginal fornix [ENVO:00009984]	human vaginal secretion [ENVO:02000047]	China: Fujian Province	Homo sapiens	26.07888916 N 119.30016480 E	HPV_Negative	Patient_109	35_44yr
SAMN53807697	Successfully loaded	S110	PRJNA1377879	vaginal metagenome	2020-07-23	human-associated habitat [ENVO:00009003]	vaginal fornix [ENVO:00009984]	human vaginal secretion [ENVO:02000047]	China: Fujian Province	Homo sapiens	26.07888916 N 119.30016480 E	HPV_Positive	Patient_110	35_44yr
SAMN53807698	Successfully loaded	S111	PRJNA1377879	vaginal metagenome	2020-07-24	human-associated habitat [ENVO:00009003]	vaginal fornix [ENVO:00009984]	human vaginal secretion [ENVO:02000047]	China: Fujian Province	Homo sapiens	26.07888916 N 119.30016480 E	HPV_Negative	Patient_111	35_44yr
SAMN53807699	Successfully loaded	S113	PRJNA1377879	vaginal metagenome	2020-07-24	human-associated habitat [ENVO:00009003]	vaginal fornix [ENVO:00009984]	human vaginal secretion [ENVO:02000047]	China: Fujian Province	Homo sapiens	26.07888916 N 119.30016480 E	HPV_Negative	Patient_113	35_44yr
SAMN53807700	Successfully loaded	S9	PRJNA1377879	vaginal metagenome	2019-01-20	human-associated habitat [ENVO:00009003]	vaginal fornix [ENVO:00009984]	human vaginal secretion [ENVO:02000047]	China: Fujian Province	Homo sapiens	26.07888916 N 119.30016480 E	HPV_Positive	Patient_9	45_55yr
SAMN53807701	Successfully loaded	S19	PRJNA1377879	vaginal metagenome	2019-10-12	human-associated habitat [ENVO:00009003]	vaginal fornix [ENVO:00009984]	human vaginal secretion [ENVO:02000047]	China: Fujian Province	Homo sapiens	26.07888916 N 119.30016480 E	HPV_Negative	Patient_19	45_55yr
SAMN53807702	Successfully loaded	S24	PRJNA1377879	vaginal metagenome	2019-07-18	human-associated habitat [ENVO:00009003]	vaginal fornix [ENVO:00009984]	human vaginal secretion [ENVO:02000047]	China: Fujian Province	Homo sapiens	26.07888916 N 119.30016480 E	HPV_Negative	Patient_24	45_55yr
SAMN53807703	Successfully loaded	S34	PRJNA1377879	vaginal metagenome	2020-04-29	human-associated habitat [ENVO:00009003]	vaginal fornix [ENVO:00009984]	human vaginal secretion [ENVO:02000047]	China: Fujian Province	Homo sapiens	26.07888916 N 119.30016480 E	HPV_Negative	Patient_34	45_55yr
SAMN53807704	Successfully loaded	S44	PRJNA1377879	vaginal metagenome	2020-05-06	human-associated habitat [ENVO:00009003]	vaginal fornix [ENVO:00009984]	human vaginal secretion [ENVO:02000047]	China: Fujian Province	Homo sapiens	26.07888916 N 119.30016480 E	HPV_Positive	Patient_44	45_55yr
SAMN53807705	Successfully loaded	S50	PRJNA1377879	vaginal metagenome	2020-05-11	human-associated habitat [ENVO:00009003]	vaginal fornix [ENVO:00009984]	human vaginal secretion [ENVO:02000047]	China: Fujian Province	Homo sapiens	26.07888916 N 119.30016480 E	HPV_Negative	Patient_50	45_55yr
SAMN53807706	Successfully loaded	S52	PRJNA1377879	vaginal metagenome	2020-05-13	human-associated habitat [ENVO:00009003]	vaginal fornix [ENVO:00009984]	human vaginal secretion [ENVO:02000047]	China: Fujian Province	Homo sapiens	26.07888916 N 119.30016480 E	HPV_Positive	Patient_52	45_55yr
SAMN53807707	Successfully loaded	S55	PRJNA1377879	vaginal metagenome	2020-05-18	human-associated habitat [ENVO:00009003]	vaginal fornix [ENVO:00009984]	human vaginal secretion [ENVO:02000047]	China: Fujian Province	Homo sapiens	26.07888916 N 119.30016480 E	HPV_Negative	Patient_55	45_55yr
SAMN53807708	Successfully loaded	S56	PRJNA1377879	vaginal metagenome	2020-05-18	human-associated habitat [ENVO:00009003]	vaginal fornix [ENVO:00009984]	human vaginal secretion [ENVO:02000047]	China: Fujian Province	Homo sapiens	26.07888916 N 119.30016480 E	HPV_Positive	Patient_56	45_55yr
SAMN53807709	Successfully loaded	S57	PRJNA1377879	vaginal metagenome	2020-05-19	human-associated habitat [ENVO:00009003]	vaginal fornix [ENVO:00009984]	human vaginal secretion [ENVO:02000047]	China: Fujian Province	Homo sapiens	26.07888916 N 119.30016480 E	HPV_Positive	Patient_57	45_55yr
SAMN53807710	Successfully loaded	S59	PRJNA1377879	vaginal metagenome	2020-05-20	human-associated habitat [ENVO:00009003]	vaginal fornix [ENVO:00009984]	human vaginal secretion [ENVO:02000047]	China: Fujian Province	Homo sapiens	26.07888916 N 119.30016480 E	HPV_Negative	Patient_59	45_55yr
SAMN53807711	Successfully loaded	S64	PRJNA1377879	vaginal metagenome	2020-05-21	human-associated habitat [ENVO:00009003]	vaginal fornix [ENVO:00009984]	human vaginal secretion [ENVO:02000047]	China: Fujian Province	Homo sapiens	26.07888916 N 119.30016480 E	HPV_Negative	Patient_64	45_55yr
SAMN53807712	Successfully loaded	S68	PRJNA1377879	vaginal metagenome	2020-05-29	human-associated habitat [ENVO:00009003]	vaginal fornix [ENVO:00009984]	human vaginal secretion [ENVO:02000047]	China: Fujian Province	Homo sapiens	26.07888916 N 119.30016480 E	HPV_Negative	Patient_68	45_55yr
SAMN53807713	Successfully loaded	S71	PRJNA1377879	vaginal metagenome	2020-05-26	human-associated habitat [ENVO:00009003]	vaginal fornix [ENVO:00009984]	human vaginal secretion [ENVO:02000047]	China: Fujian Province	Homo sapiens	26.07888916 N 119.30016480 E	HPV_Positive	Patient_71	45_55yr
SAMN53807714	Successfully loaded	S73	PRJNA1377879	vaginal metagenome	2020-05-27	human-associated habitat [ENVO:00009003]	vaginal fornix [ENVO:00009984]	human vaginal secretion [ENVO:02000047]	China: Fujian Province	Homo sapiens	26.07888916 N 119.30016480 E	HPV_Positive	Patient_73	45_55yr
SAMN53807715	Successfully loaded	S76	PRJNA1377879	vaginal metagenome	2020-05-29	human-associated habitat [ENVO:00009003]	vaginal fornix [ENVO:00009984]	human vaginal secretion [ENVO:02000047]	China: Fujian Province	Homo sapiens	26.07888916 N 119.30016480 E	HPV_Positive	Patient_76	45_55yr
SAMN53807716	Successfully loaded	S79	PRJNA1377879	vaginal metagenome	2020-06-01	human-associated habitat [ENVO:00009003]	vaginal fornix [ENVO:00009984]	human vaginal secretion [ENVO:02000047]	China: Fujian Province	Homo sapiens	26.07888916 N 119.30016480 E	HPV_Positive	Patient_79	45_55yr
SAMN53807717	Successfully loaded	S84	PRJNA1377879	vaginal metagenome	2020-06-02	human-associated habitat [ENVO:00009003]	vaginal fornix [ENVO:00009984]	human vaginal secretion [ENVO:02000047]	China: Fujian Province	Homo sapiens	26.07888916 N 119.30016480 E	HPV_Negative	Patient_84	45_55yr
SAMN53807718	Successfully loaded	S88	PRJNA1377879	vaginal metagenome	2020-06-04	human-associated habitat [ENVO:00009003]	vaginal fornix [ENVO:00009984]	human vaginal secretion [ENVO:02000047]	China: Fujian Province	Homo sapiens	26.07888916 N 119.30016480 E	HPV_Positive	Patient_88	45_55yr
SAMN53807719	Successfully loaded	S92	PRJNA1377879	vaginal metagenome	2020-07-16	human-associated habitat [ENVO:00009003]	vaginal fornix [ENVO:00009984]	human vaginal secretion [ENVO:02000047]	China: Fujian Province	Homo sapiens	26.07888916 N 119.30016480 E	HPV_Negative	Patient_92	45_55yr
SAMN53807720	Successfully loaded	S108	PRJNA1377879	vaginal metagenome	2020-07-23	human-associated habitat [ENVO:00009003]	vaginal fornix [ENVO:00009984]	human vaginal secretion [ENVO:02000047]	China: Fujian Province	Homo sapiens	26.07888916 N 119.30016480 E	HPV_Negative	Patient_108	45_55yr
SAMN53807721	Successfully loaded	S115	PRJNA1377879	vaginal metagenome	2020-07-30	human-associated habitat [ENVO:00009003]	vaginal fornix [ENVO:00009984]	human vaginal secretion [ENVO:02000047]	China: Fujian Province	Homo sapiens	26.07888916 N 119.30016480 E	HPV_Positive	Patient_115	45_55yr
SAMN53807722	Successfully loaded	S102	PRJNA1377879	vaginal metagenome	2020-07-21	human-associated habitat [ENVO:00009003]	vaginal fornix [ENVO:00009984]	human vaginal secretion [ENVO:02000047]	China: Fujian Province	Homo sapiens	26.07888916 N 119.30016480 E	HPV_Negative	Patient_102	>55yr
SAMN53807723	Successfully loaded	S105	PRJNA1377879	vaginal metagenome	2020-07-23	human-associated habitat [ENVO:00009003]	vaginal fornix [ENVO:00009984]	human vaginal secretion [ENVO:02000047]	China: Fujian Province	Homo sapiens	26.07888916 N 119.30016480 E	HPV_Positive	Patient_105	>55yr
SAMN53807724	Successfully loaded	S14	PRJNA1377879	vaginal metagenome	2019-10-18	human-associated habitat [ENVO:00009003]	vaginal fornix [ENVO:00009984]	human vaginal secretion [ENVO:02000047]	China: Fujian Province	Homo sapiens	26.07888916 N 119.30016480 E	HPV_Negative	Patient_14	>55yr
SAMN53807725	Successfully loaded	S2	PRJNA1377879	vaginal metagenome	2019-10-04	human-associated habitat [ENVO:00009003]	vaginal fornix [ENVO:00009984]	human vaginal secretion [ENVO:02000047]	China: Fujian Province	Homo sapiens	26.07888916 N 119.30016480 E	HPV_Positive	Patient_2	>55yr
SAMN53807726	Successfully loaded	S28	PRJNA1377879	vaginal metagenome	2019-11-25	human-associated habitat [ENVO:00009003]	vaginal fornix [ENVO:00009984]	human vaginal secretion [ENVO:02000047]	China: Fujian Province	Homo sapiens	26.07888916 N 119.30016480 E	HPV_Negative	Patient_28	>55yr
SAMN53807727	Successfully loaded	S30	PRJNA1377879	vaginal metagenome	2020-04-27	human-associated habitat [ENVO:00009003]	vaginal fornix [ENVO:00009984]	human vaginal secretion [ENVO:02000047]	China: Fujian Province	Homo sapiens	26.07888916 N 119.30016480 E	HPV_Negative	Patient_30	>55yr
SAMN53807728	Successfully loaded	S31	PRJNA1377879	vaginal metagenome	2020-04-27	human-associated habitat [ENVO:00009003]	vaginal fornix [ENVO:00009984]	human vaginal secretion [ENVO:02000047]	China: Fujian Province	Homo sapiens	26.07888916 N 119.30016480 E	HPV_Negative	Patient_31	>55yr
SAMN53807729	Successfully loaded	S45	PRJNA1377879	vaginal metagenome	2020-05-07	human-associated habitat [ENVO:00009003]	vaginal fornix [ENVO:00009984]	human vaginal secretion [ENVO:02000047]	China: Fujian Province	Homo sapiens	26.07888916 N 119.30016480 E	HPV_Positive	Patient_45	>55yr
SAMN53807730	Successfully loaded	S46	PRJNA1377879	vaginal metagenome	2020-05-07	human-associated habitat [ENVO:00009003]	vaginal fornix [ENVO:00009984]	human vaginal secretion [ENVO:02000047]	China: Fujian Province	Homo sapiens	26.07888916 N 119.30016480 E	HPV_Negative	Patient_46	>55yr
SAMN53807731	Successfully loaded	S48	PRJNA1377879	vaginal metagenome	2020-05-11	human-associated habitat [ENVO:00009003]	vaginal fornix [ENVO:00009984]	human vaginal secretion [ENVO:02000047]	China: Fujian Province	Homo sapiens	26.07888916 N 119.30016480 E	HPV_Positive	Patient_48	>55yr
SAMN53807732	Successfully loaded	S6	PRJNA1377879	vaginal metagenome	2020-05-20	human-associated habitat [ENVO:00009003]	vaginal fornix [ENVO:00009984]	human vaginal secretion [ENVO:02000047]	China: Fujian Province	Homo sapiens	26.07888916 N 119.30016480 E	HPV_Positive	Patient_6	>55yr
SAMN53807733	Successfully loaded	S61	PRJNA1377879	vaginal metagenome	2020-05-20	human-associated habitat [ENVO:00009003]	vaginal fornix [ENVO:00009984]	human vaginal secretion [ENVO:02000047]	China: Fujian Province	Homo sapiens	26.07888916 N 119.30016480 E	HPV_Positive	Patient_61	>55yr
SAMN53807734	Successfully loaded	S62	PRJNA1377879	vaginal metagenome	2020-05-20	human-associated habitat [ENVO:00009003]	vaginal fornix [ENVO:00009984]	human vaginal secretion [ENVO:02000047]	China: Fujian Province	Homo sapiens	26.07888916 N 119.30016480 E	HPV_Positive	Patient_62	>55yr
SAMN53807735	Successfully loaded	S63	PRJNA1377879	vaginal metagenome	2020-05-22	human-associated habitat [ENVO:00009003]	vaginal fornix [ENVO:00009984]	human vaginal secretion [ENVO:02000047]	China: Fujian Province	Homo sapiens	26.07888916 N 119.30016480 E	HPV_Positive	Patient_63	>55yr
SAMN53807736	Successfully loaded	S7	PRJNA1377879	vaginal metagenome	2020-05-20	human-associated habitat [ENVO:00009003]	vaginal fornix [ENVO:00009984]	human vaginal secretion [ENVO:02000047]	China: Fujian Province	Homo sapiens	26.07888916 N 119.30016480 E	HPV_Negative	Patient_7	>55yr
SAMN53807737	Successfully loaded	S70	PRJNA1377879	vaginal metagenome	2020-05-25	human-associated habitat [ENVO:00009003]	vaginal fornix [ENVO:00009984]	human vaginal secretion [ENVO:02000047]	China: Fujian Province	Homo sapiens	26.07888916 N 119.30016480 E	HPV_Positive	Patient_70	>55yr
SAMN53807738	Successfully loaded	S72	PRJNA1377879	vaginal metagenome	2020-05-27	human-associated habitat [ENVO:00009003]	vaginal fornix [ENVO:00009984]	human vaginal secretion [ENVO:02000047]	China: Fujian Province	Homo sapiens	26.07888916 N 119.30016480 E	HPV_Negative	Patient_72	>55yr
SAMN53807739	Successfully loaded	S78	PRJNA1377879	vaginal metagenome	2020-06-01	human-associated habitat [ENVO:00009003]	vaginal fornix [ENVO:00009984]	human vaginal secretion [ENVO:02000047]	China: Fujian Province	Homo sapiens	26.07888916 N 119.30016480 E	HPV_Positive	Patient_78	>55yr
SAMN53807740	Successfully loaded	S82	PRJNA1377879	vaginal metagenome	2020-06-17	human-associated habitat [ENVO:00009003]	vaginal fornix [ENVO:00009984]	human vaginal secretion [ENVO:02000047]	China: Fujian Province	Homo sapiens	26.07888916 N 119.30016480 E	HPV_Negative	Patient_82	>55yr
SAMN53807741	Successfully loaded	S86	PRJNA1377879	vaginal metagenome	2020-06-10	human-associated habitat [ENVO:00009003]	vaginal fornix [ENVO:00009984]	human vaginal secretion [ENVO:02000047]	China: Fujian Province	Homo sapiens	26.07888916 N 119.30016480 E	HPV_Negative	Patient_86	>55yr
SAMN53807742	Successfully loaded	S8	PRJNA1377879	vaginal metagenome	2020-06-08	human-associated habitat [ENVO:00009003]	vaginal fornix [ENVO:00009984]	human vaginal secretion [ENVO:02000047]	China: Fujian Province	Homo sapiens	26.07888916 N 119.30016480 E	HPV_Positive	Patient_8	>55yr
SAMN53807743	Successfully loaded	S4	PRJNA1377879	vaginal metagenome	2019-09-28	human-associated habitat [ENVO:00009003]	vaginal fornix [ENVO:00009984]	human vaginal secretion [ENVO:02000047]	China: Fujian Province	Homo sapiens	26.07888916 N 119.30016480 E	HPV_Negative	Patient_4	>55yr

## Sheet: S6
Supplementary Table S6: LASSO analyzes the coefficients of each variable.
Variables	Coefficient
VVC	-0.315244
AV	-0.313218
BV	0.262489
H2O2	-0.132031
TV	0.0723589
AgeGroup	0.0661503

## Sheet: S7
Supplementary Table S7: Multivariate Logistic regression analysis of the variance inflation factor (VIF).
Variables	GVIF	DF	VIF
			(GVIF^(1/(2×DF)))
AgeGroup	1.067	3	1.011
BV	1.032	1	1.016
AV	1.026	1	1.013
VVC	1.042	1	1.021
TV	1.043	1	1.021
H2O2	1.031	1	1.016

## Sheet: S8
Supplementary Table S8: The vaginal microbial community status in patients in different HPV infectious status in 35-44 age group.
	ALL(n=675)	HPV_status		Statistic	P	FDR
		negative (n=503)	positive (n=172)
microbial density, n (%)				χ2=7.6651	0.006	0.032
normal	476 (70.519)	369 (73.360)	107 (62.209)
abnormal	199 (29.481)	134 (26.640)	65 (37.791)
microbial diversity, n (%)				χ2=0.4161	0.519	0.692
normal	637 (94.370)	473 (94.036)	164 (95.349)
abnormal	38 (5.630)	30 (5.964)	8 (4.651)
Dominant_bacteria, n (%)				Z=-1.4404	0.15	0.283
1	388 (57.481)	300 (59.642)	88 (51.163)
2	251 (37.185)	171 (33.996)	80 (46.512)
3	12 (1.778)	12 (2.386)	0 (0.000)
4	13 (1.926)	12 (2.386)	1 (0.581)
5	11 (1.630)	8 (1.590)	3 (1.744)
BV, n (%)				χ2=7.0961	0.008	0.032
-	426 (63.111)	332 (66.004)	94 (54.651)
+	249 (36.889)	171 (33.996)	78 (45.349)
AV, n (%)				χ2=1.9281	0.165	0.283
-	647 (95.852)	479 (95.229)	168 (97.674)
+	28 (4.148)	24 (4.771)	4 (2.326)
VVC, n (%)				χ2=2.8611	0.091	0.218
-	578 (85.630)	424 (84.294)	154 (89.535)
+	97 (14.370)	79 (15.706)	18 (10.465)
TV, n (%)				-2	1	1
-	672 (99.556)	501 (99.602)	171 (99.419)
+	3 (0.444)	2 (0.398)	1 (0.581)
CV, n (%)				χ2=0.0003	1	1
-	666 (98.667)	496 (98.608)	170 (98.837)
+	9 (1.333)	7 (1.392)	2 (1.163)
Ph, n (%)				χ2=3.8291	0.05	0.15
-	326 (48.296)	254 (50.497)	72 (41.860)
+	349 (51.704)	249 (49.503)	100 (58.140)
H2O2, n (%)				χ2=0.7521	0.386	0.579
-	164 (24.296)	118 (23.459)	46 (26.744)
+	511 (75.704)	385 (76.541)	126 (73.256)
leucocyte esterase, n (%)				χ2=0.0591	0.808	0.97
-	90 (13.333)	68 (13.519)	22 (12.791)
+	585 (86.667)	435 (86.481)	150 (87.209)
sialidase, n (%)				χ2=10.8261	0.001	0.012
-	524 (77.630)	406 (80.716)	118 (68.605)
+	151 (22.370)	97 (19.284)	54 (31.395)
Note：1. Pearson χ2 test；2. fisher exact probability method；3. 连续性校正χ2 test；4. Mann Whitney U test
